# Supplementary material for: Large left ventricular outflow tract mass in a young patient: uncommon presentation of a common disease! A case report
Source: Eur Heart J Case Rep. 2024 Sep 6;8(9):ytae387. doi: 10.1093/ehjcr/ytae387 (PMC11378398; doi:10.1093/ehjcr/ytae387)
Supplement: ytae387_Supplementary_Data [file ytae387_supplementary_data.zip]

Archive with 3 entries (3 files):
- Video 1A.mp4
- Video 1B.mp4
- Video 2.mp4
